# Supplementary material for: Left Ventricular Hypertrabeculation and Ventricular Arrhythmias
Source: J Clin Med. 2026 May 1;15(9):3464. doi: 10.3390/jcm15093464 (PMC13163723; doi:10.3390/jcm15093464)
Supplement: Supplementary file 1 [file jcm-15-03464-s001.zip]

Archive with 1 entries (1 files):
- jcm-4243421-supplementary.pdf
